# Supplementary material for: Catching the Culprit: How Chorea May Signal an Inborn Error of Metabolism
Source: Tremor Other Hyperkinet Mov (N Y). 2023 Oct 6;13:36. doi: 10.5334/tohm.801 (PMC10558026; doi:10.5334/tohm.801)
Supplement: Table S2. — Characteristics of Included Articles. [file tohm-13-1-801-s4.xlsx]

## Sheet: Hoja1
Reference	Disorder	Type of disorder	Type of disorder	Type of article	Genetic diagnosis	Sex	Age (years)	ID/DD	Chorea	Age at onset (years)	Distribution	Treatment for chorea	Other movement disorders	Other neurological signs	Extraneurological signs	MRI	Laboratory	Treatment
Greter_1978	3-Methylglutaconic Aciduria	1. DISORDERS OF AMINO ACID METABOLISM	1.2 Organic acidurias	Case series	NA	Female	10	Cognitive regression	Yes	0.41	NA	NA	NA	Strabismus, optic atrophy, spasticity, clonus, extensor plantar response	NA	NA	3-Methylglutaconic aciduria	No
Greter_1978	3-Methylglutaconic Aciduria	1. DISORDERS OF AMINO ACID METABOLISM	1.2 Organic acidurias	Case series	NA	Male	7	Developmental delay	Yes	0.5	NA	NA	NA	NA	NA	NA	3-Methylglutaconic aciduria	No
Leibel_1980	Glutaryl-CoA dehydrogenase deficiency+B7	1. DISORDERS OF AMINO ACID METABOLISM	1.2 Organic acidurias	Case report	NA	Male	3.5	Motor regression	Yes	1.66	Both arms, facial grimacing	No	Spasticity	Seizure, encephalopathy, spastic left hemiparesis	NA	NA	Metabolic acidosis, increase glutaric acid in blood and urine	Dexamethasone, phenytoin, low-lysine, lowtryptophan diet
Ojwang_2001	Glutaryl-CoA dehydrogenase deficiency	1. DISORDERS OF AMINO ACID METABOLISM	1.2 Organic acidurias	Case report	GCDH:c.293A>T (hom)	Male	5.8	Motor and language developmental delay	Yes	NA	Tongue, trunk and limbs	NA	Dystonia, dyskinesia	Poor fine and motor coordination, slurred speech, hyporreflexia	NA	Enlarged basal cisterns with bilateral fluid collection around the sylvian fissures	Glutaric and 3-OH-glutaric aciduria, low blood carnithine levels	NA
Brandt_1978	Glutaryl-CoA dehydrogenase deficiency	1. DISORDERS OF AMINO ACID METABOLISM	1.2 Organic acidurias	Case report	NA	Female	10	Developmental delay	Athetosis	NA	Limbs	NA	NA	Hypotonia	NA	NA	Elevated serum glycine 383-424 mmol/l (RV<300), urinary glutaric acid 78-224 (RV <1 mmol/24h/kg)	NA
Goodman_1975	Glutaryl-CoA dehydrogenase deficiency	1. DISORDERS OF AMINO ACID METABOLISM	1.2 Organic acidurias	Case series	NA	NA	0.25	Severe DD	Yes	NA	NA	NA	Dystonia	NA	NA	NA	Glutaric, glutaconic, and 3-OH-glutaric aciduria	NA
Goodman_1975	Glutaryl-CoA dehydrogenase deficiency	1. DISORDERS OF AMINO ACID METABOLISM	1.2 Organic acidurias	Case series	NA	NA	0.6	Severe DD	Yes	NA	NA	NA	Dystonia	NA	NA	NA	Glutaric, glutaconic, and 3-OH-glutaric aciduria	NA
Gregersen_1977	Glutaryl-CoA dehydrogenase deficiency	1. DISORDERS OF AMINO ACID METABOLISM	1.2 Organic acidurias	Case series	NA	NA	1.2	Severe DD	Yes	NA	NA	NA	Dystonia	NA	NA	NA	Hyperglycinemia, glutaric, glutaconic, and 3-OH-glutaric aciduria	NA
Gregersen_1977	Glutaryl-CoA dehydrogenase deficiency	1. DISORDERS OF AMINO ACID METABOLISM	1.2 Organic acidurias	Case series	NA	NA	0.5	Mild DD	Yes	NA	NA	NA	Dystonia	NA	NA	NA	Hyperglycinemia, glutaric, glutaconic, and 3-OH-glutaric aciduria	NA
Steiner_1996	Nonketotic hyperglycinemia	1. DISORDERS OF AMINO ACID METABOLISM	1.6 Disorders of glycine and serine metabolism	Case report	NA	Male	16	Developmental delay	Yes, intermittent	2	Episodes characterized by lethargy, ataxia, marked chorea (head, trunk, and extremities), and confusion (delirium) during febrile illnesses.	NA	Paroxysmal ataxia	Delirium, vertical gaze palsy	NA	Increased T2W in the most lateral aspect of the thalami bilaterally	Plasma glycine 832 micromol/L (RV:127-295), CSF glycine 51 micromol/L (RV: 2-10), CSF/plasma glycine 0.06 (RV <0.04), glycine cleavage multienzyme complex liver activity 0,8 (RV: 2.1-4.6 nmol/mg protein per hour) and fibroblasts 0,5 (RV: 4.4-29 nmol/mg protein per hour)	NA
Brenton_2014	Nonketotic hyperglycinemia due to glycine decarboxylase deficiency	1. DISORDERS OF AMINO ACID METABOLISM	1.6 Disorders of glycine and serine metabolism	Case report	GLDC mutation	Female	5	Yes, speech delay	Yes	5	Arms and legs	NA	Ataxia	Hypotonia, alterations in consciousness in the setting of febrile illness	NA	Enhancement of the basal cistern and cerebellar folia	Hyperglycinuria (42,038 uM/g creatinine), CSF glycine 40 mmol/L (RV 1.6-19.5 mmol/L), serum glycine 630 mmol/L (RV 179-587 mmol/L).	Sodium benzoate
Shah_2009	Galactose-1-phosphate uridylyltransferase deficiency	3. DISORDERS OF CARBOHYDRATE METABOLISM	3.1 Disorders of galactose and fructose metabolism	Case report	NA	Female	2.3	Developmental delay	Yes	0.33	Upper limbs	NA	NA	Seizures, hypotonia	Hepatomegaly	Normal	Metabolic screening of urine was positive for reducing substances. Beutler’s fluorescence spot test for galactosemia was positive.	Valproic acid
Perez Dueñas_2009	GLUT1 deficiency	3. DISORDERS OF CARBOHYDRATE METABOLISM	3.6 Disorders of carbohydrate transmembrane transport and absorption	Case report	SLC2A1:c.insY292	Female	5	ID	Yes	NA	Upper and lower limbs	Ketogenic diet	Paroxysmal ataxia, dystonia, action tremor	Dysarthria, strabismus, dysmetria	NA	moderately severe supratentorial cortico-subcortical atrophy with a predilection for the occipital lobes and ventricular enlargement	CSF glucose and lactate concentrations were diminished (1.9mM [34.2 mg/dL; range 2.2-3.4mM] and 0.68mM [0.075 mg/dL; range 1.2-2.2 mM], respectively).	Ketogenic diet, L-carnithine
Buha_2013	Beta-Ketothiolase Deficiency	4. DISORDERS OF FATTY ACID AND KETONE BODY METABOLISM	4.3 Disorders of ketone body metabolism	Case report	T2:p.G152A/p.N158D	Male	17	Motor developmental delay, IQ 105	Yes	0.8	NA	NA	Myoclonus, ataxia	Dysarthria, hypotonia, dysmetria, abnormal saccade initiation, tandem gait was difficult.	NA	Small, bilateral, T2 hyperintensities in both the putamen and cerebral peduncles. At 18y: marked atrophy of the putamen and hyperintensities of the putamen and caudate nuclei	During gastroenteritis: blood pH 7.17 (RV 7.36–7.44), bicarbonate 7.7 mmol/L (RV 21–25 mmol/L). Elevated levels of 2-methyl-3-hydroxybutyrate (410 lmol/mmol creatinine; normal, 12 lmol/mmol) and 2-methylacetoacetate (1566 lmol/mmol creatinine; normal, 6 lmol/mmol) and high levels of plasma C5:1 acylcarnitine (0.29 lmol/L; normal, <0.05lmol/L),	Mild protein restriction (approx 60 g protein daily), avoidance of fasting longer than 15 hours
Gascon et al., 1994 (P16)	a-ketoglutarate dehydrogenase deficiency.	5. DISORDERS OF ENERGY SUBSTRATE METABOLISM	5.2 Disorders of the Krebs cycle	Case series	NA	NA	NA	NA	Yes	1	NA	Refused treatment	Ataxia	NA	NA	At 4 years: MR, some brain atrophy, high T 2 intensity in dorsomedial thalamus and periaqueductally.	B, PC, PCC, glutamic dehydrogenase normal, a-ketoglutaric dehydrogenase 24 and 29% of normal on two occasions. Urine a-ketoglutaric acid excretion was 210 times higher than normal.	Refused treatment
Odièvre_2005	Dihydrolipoamide dehydrogenase deficiency	5. DISORDERS OF ENERGY SUBSTRATE METABOLISM	5.1 Disorders of pyruvate metabolism	Case series	DLD	Male	NA	Decline and death	Yes	After birth	NA	NA	NA	Limb rigidity	NA	Mild cortical atrophy	Hyperlactatemia, increased lactate/pyruvate (L/P) molar ratio, alpha-ketoglutaric aciduria	NA
Odièvre_2005	Dihydrolipoamide dehydrogenase deficiency	5. DISORDERS OF ENERGY SUBSTRATE METABOLISM	5.1 Disorders of pyruvate metabolism	Case series	DLD	Male	NA	Decline and death	Yes	After birth	NA	NA	NA	Limb rigidity	Hypertrophic cardiomyopathy	Mild cortical atrophy	Hyperlactatemia, increased lactate/pyruvate (L/P) molar ratio, alpha-ketoglutaric aciduria	NA
Odièvre_2005	Dihydrolipoamide dehydrogenase deficiency	5. DISORDERS OF ENERGY SUBSTRATE METABOLISM	5.1 Disorders of pyruvate metabolism	Case series	DLD	Male	NA	Decline and death	Yes	After birth	NA	NA	NA	Limb rigidity	NA	Mild cortical atrophy	Hyperlactatemia, increased lactate/pyruvate (L/P) molar ratio, alpha-ketoglutaric aciduria	NA
Donti, 2011	GTP-specific succinyl-CoA synthetase subunit alpha deficiency (SUCLG1 deficiency)	5. DISORDERS OF ENERGY SUBSTRATE METABOLISM	5.2 Disorders of the Krebs cycle	Case report	SUCLG1:c.40A>T/c.635A>G	Female	11	Gross motor delay, normal cognition	Yes	1.16	NA	NA	Trunchal ataxia	Hypotonia, bilateral sensorineural hearing loss	NA	Normal	Methylmalonic acid (MMA) (0.9–2.8 mmol/L with normal range 0.09–0.32 mmol/L) and urine MMA (15–16.9 mmol/mol creatinine with normal range 0.3–1.9 mmol/mol creatinine).	NA
Sempere_2009	Guanidinoacetate methyltransferase deficiency	5. DISORDERS OF ENERGY SUBSTRATE METABOLISM	5.3 Disorders of creatine metabolism	Case series	GAMT:c.59G>C/c.521G>A	Female	13	Developmental delay	Yes	12	Generalized	Carbamazepine, haloperidol, midazolam (partial effect), corticosteroid	Tremor	Autism, seizures, hyperreflexia	Facial dysmorphism, scoliosis	MRS increase Cr peak	Increased urine GAA 228 and 359 mmol/molcreatinina (RV 9-97), plasma GGA 11 micromol/l (RV: 1,2 - 3,6), GAMT activity in fibroblasts 2,8 pmol/h/mgprotein (RV: 100 - 195)	Cr monohidrate (400–500mg/kg/day)
Gascon et al., 1994 (P17)	Mitochondrial ATP synthase F0 subunit 6 deficiency	6. MTDNA-RELATED DISORDERS	6.1 Disorders of mtDNA-encoded oxidative phosphorylation proteins	Case series	ATPase 6 deficiency (mtDNA 8993 deletion)	Male	NA	NA	Yes	1.08	Face and limbs	Gamma-vinyl-GAB, improvement	NA	Seizure, Babinski sign bilateral, hypotonia	NA	Increased T 2 signal intensity in caudate and lentiform nuclei.	NA	riboflavin, l.-carnitine, biotin, thiamine, phenobarbital, clonazepam, carbamazepine, mtDNA 8993, ascorbic acid, coenzyme Q10, phytonodione
Lahiri_2019	Mitochondrial tRNA-Leu 1 deficiency	6. MTDNA-RELATED DISORDERS	6.2 Disorders of mtDNA-encoded tRNA and rRNA	Case report	m.A3251G	Male	14	Cognitive decline	Yes	13	Trunk and limbs	Haloperidol	Myoclonus, oromandibular and lower limbs dystonia, rigitidy	Seizures, stroke-like episodes, dysarthria	NA	On T2/fluid-attenuated inversion recovery sequence (FLAIR) there were hyperintense lesions that mainly involved subcortical white matter in frontoparietal areas An area of diffusion restriction was found in the right capsule-ganglionic region (Fig. 2) that temporally coincided with the onset of left hemiconvulsions and hemiparesis. Magnetic resonance spectroscopy (MRS), done at our center, showed…	impaired fasting glucose (120 mg/dl), mildly raised liver enzymes and creatine phosphokinase (CPK) level of 820 IU/L, serum level of lactate was 36 mg/dl (2–19 mg/dl) while CSF lactate was 42 mg/dl.	Valproic acid, lamotrigine, coenzyme Q
Gascon et al., 1994 (P8)	Mitochondrial disease	7. NUCLEAR-ENCODED DISORDERS OF OXIDATIVE PHOSPHORYLATION		Case series	NA	NA	1.2	NA	Yes	1.16	NA	Biotin, thiamine, L-carnitine, and riboflavin	Hemidystonia	NA	NA	At 14 months: MR, high T 2 intensity in caudate heads and putamena. At 2 years: same lesions with more extensive changes. At 3 years: markedly shrunken striatum, extensive supratentorial gray matter lesions, and atrophy of the posterior fossa structures.	B, LB, neuraminidase and six times GC/MS, normal. Analysis of muscle mt-DNA for point deletions, normal.	Biotin, thiamine, L-carnitine, and riboflavin
Gascon et al., 1994 (P10)	Mitochondrial disease	7. NUCLEAR-ENCODED DISORDERS OF OXIDATIVE PHOSPHORYLATION		Case series	NA	NA	1.25	NA	Yes	1.25	NA	Refused treatment	Dystonia	Sleep disturbances	NA	At 15 months: MR, slightly high T 2 intensity in striatum, no volume loss. At 4 years: MR, bilateral putaminal holes.	serum lactate was 3 mM, and pyruvate 150 microM once (normal < 80microM). GC/MS was normal twice.	Refused treatment
Gascon et al., 1994 (P18)	Mitochondrial disease	7. NUCLEAR-ENCODED DISORDERS OF OXIDATIVE PHOSPHORYLATION		Case series	NA	NA	NA	NA	Yes	1.08	NA	Biotin, L-carnithine	NA	Hypotonia, Babinski sign	NA	At 13 months: MR, high T 2 intensity in postero-lateral putamen without volume loss. At 3 years: marked increase of the lesion in putamen with volume loss.	B, GC/MS, tandem MS, PC, PCC normal, lactate on 6 occasions elevated between 3-5 raM.	Biotin, L-carnithine
Yahya_2022	NADH dehydrogenase alpha subcomplex subunit 10 deficiency	7. NUCLEAR-ENCODED DISORDERS OF OXIDATIVE PHOSPHORYLATION	7.1 Disorders of complex I subunits and assembly factors	Case report	NDUFA10:c.233_235delCAG/c.296G>A	Male	43	Mild ID	Yes	10	NA	Clonazepam, trazodone, L-DOPA/benserazide, baclofen, trihexyphenidyl, medical cannabis, botulinum toxin, venlafaxine, and clozapine	Dystonic-spastic tetraparesis	Frequent falls, dysarthria, clonus, dysphagia for fluids	NA	bilateral striatal T2-W hyperintensities, with a greater involvement of the right putamen.	Muscle biopsy: several atrophic fibers and increased succinatedehydrogenase activity	NA
Adler_1996	Hypoxanthine guanine phosphoribosyltransferase deficiency (Lesch-Nyhan syndrome)	16. DISORDERS OF NUCLEOBASE, NUCLEOTIDE AND NUCLEIC ACID METABOLISM	16.2. Disorders of purine metabolism	Case report	Exons 2 and 3 HPRT duplication	Male	20	No, IQ 87	Yes	NA	NA	NA	Generalized dystonia, ataxia	Walking difficulties, spastic quadriplegia, dysarthria	Kidney stones	NA	Uric acid 13 mg/dl, absence of HPRT enzyme activity in erythrocyte and fibroblast lysates, and in hair follicle assays	Allopurinol
Tsai_2014	Hypoxanthine guanine phosphoribosyltransferase deficiency (Lesch-Nyhan syndrome)	16. DISORDERS OF NUCLEOBASE, NUCLEOTIDE AND NUCLEIC ACID METABOLISM	16.2. Disorders of purine metabolism	Case report	HPRT:deletion exon 6	Male	1.8	Developmental delay	Yes	NA	NA	NA	NA	Compulsive self-mutilation (biting fingers, lips, and buccal mucosa)	Pulmonary embolism, nephrolithiasis., recurrent airway infection	NA	spot urine uric acid/creatinine ratio was 116/50 or >2.0	Allopurinol
Baba_2016	Hypoxanthine guanine phosphoribosyltransferase deficiency (Lesch-Nyhan syndrome)	16. DISORDERS OF NUCLEOBASE, NUCLEOTIDE AND NUCLEIC ACID METABOLISM	16.2. Disorders of purine metabolism	Case report	HPRT:c.372dupT	Male	0.75	Developmental delay	Athetosis	NA	NA	NA	Dystonia	Hypotonia, hyperrefexia, Babinski sign	NA	Normal	Elevated serum uric acid at 10.0mg/dl (age-adjusted control range 2.3–5.8mg/dL) and urinary urate-tocreatinine ratio of 4.3 (normal range <1.0). Activity of HPRT in our patient was <0.05 nmol·min−1·mg−1 hemoglobin (RV: 1.76 ± 0.28 nmol·min−1·mg−1 hemoglobin).	NA
Berman_1969 (P1)	Hypoxanthine guanine phosphoribosyltransferase deficiency (Lesch-Nyhan syndrome)	16. DISORDERS OF NUCLEOBASE, NUCLEOTIDE AND NUCLEIC ACID METABOLISM	16.2. Disorders of purine metabolism	Case series	NA	Male	4	Developmental delay	Athetosis	NA	Fingers and hands	NA	NA	Self-mutilation, microcephaly, hyperreflexia, opistothonus	NA	NA	Elevated serum uric acid at 8-10.4mg/dl, urinary acid uric 2,070 to 4,680 mg/gm of creatinine (RV: 475-880), hypoxanthine 55 to 100 mg/gm of creatinine (RV: 3.5 to 9.0) xanthine 27 and 41 mg/gram of creatinine (RV: 10 to 33).	Allopurinol
Berman_1969 (P3)	Hypoxanthine guanine phosphoribosyltransferase deficiency (Lesch-Nyhan syndrome)	16. DISORDERS OF NUCLEOBASE, NUCLEOTIDE AND NUCLEIC ACID METABOLISM	16.2. Disorders of purine metabolism	Case series	NA	Male	3.4	Developmental delay	Athetosis	NA	Fingers	NA	Dystonia	Seizures, opisthotonus	NA	NA	Elevated serum uric acid at 7.6 - 9.0 mg/dl, urinary acid uric 2,400 to 3,100 mg/gm of creatinine (RV: 475-880), hypoxanthine 53 to 105 mg/gm of creatinine (RV: 3.5 to 9.0) xanthine 23 and 32 mg/gram of creatinine (RV: 10 to 33).	NA
Kersniklevart_2007	Hypoxanthine guanine phosphoribosyltransferase deficiency (Lesch-Nyhan syndrome)	16. DISORDERS OF NUCLEOBASE, NUCLEOTIDE AND NUCLEIC ACID METABOLISM	16.2. Disorders of purine metabolism	Case report	HPRT:p.Tyr174X	Male	7.5	Developmental delay	Yes	NA	NA	NA	Dystonia	Hypotonia, opisthotonus	Urinary tract infection, nephrocalcinosis, mild tubular proteinuria	NA	Mild elevation of serum uric acid level was noted (480 μmol/l to 544 μmol/l; normal, 150 μmol/l to 480 μmol/l), and a very high uric acid content was measured in his 24 h urine (2,684 mg/1.73 m2 body surface area per day; normal, less then 815 mg/1.73 m2 per day)	NA
Lesch_1964	Hypoxanthine guanine phosphoribosyltransferase deficiency (Lesch-Nyhan syndrome)	16. DISORDERS OF NUCLEOBASE, NUCLEOTIDE AND NUCLEIC ACID METABOLISM	16.2. Disorders of purine metabolism	Case series	NA	Male	4.5	Developmental delay	Yes	0.66	NA	NA	NA	Spasticity, hyperreflexia, self-mutilation	NA	NA	Elevated serum uric acid at 16.8 mg/dl	Polycytra
Mitchell_1984	Hypoxanthine guanine phosphoribosyltransferase deficiency (Lesch-Nyhan syndrome)	16. DISORDERS OF NUCLEOBASE, NUCLEOTIDE AND NUCLEIC ACID METABOLISM	16.2. Disorders of purine metabolism	Case report	NA	Male	10	Developmental delay	Intermittent athetosis	NA	Upper limbs	Allopurinol	Dystonia, spasticity	Seizures, self-mutilation, hyperreflexia, opisthotonus	Failure to thrive	NA	Serum uric acid levels were 0.43, 0.55 and 0.57 (RV: 0.12 to 0.36) mmol/L and urine uric acid:creatinine ratios 1.32, 1.06 and 1.55 (RV < 1.0 at that age).	Allopurinol
Mizuno_1970	Hypoxanthine guanine phosphoribosyltransferase deficiency (Lesch-Nyhan syndrome)	16. DISORDERS OF NUCLEOBASE, NUCLEOTIDE AND NUCLEIC ACID METABOLISM	16.2. Disorders of purine metabolism	Case series	NA	Male	4.3	Developmental delay	Yes	NA	NA	Allopurinol	Spasticity	Self-mutilation	NA	NA	Hyperuricemia 14.6 mg/dl	Allopurinol
Mizuno_1970	Hypoxanthine guanine phosphoribosyltransferase deficiency (Lesch-Nyhan syndrome)	16. DISORDERS OF NUCLEOBASE, NUCLEOTIDE AND NUCLEIC ACID METABOLISM	16.2. Disorders of purine metabolism	Case series	NA	Male	10.7	Developmental delay	Yes	NA	NA	Allopurinol	NA	Self-mutilation	NA	NA	Hyperuricemia 10.4mg/dl	Allopurinol
Mizuno_1970	Hypoxanthine guanine phosphoribosyltransferase deficiency (Lesch-Nyhan syndrome)	16. DISORDERS OF NUCLEOBASE, NUCLEOTIDE AND NUCLEIC ACID METABOLISM	16.2. Disorders of purine metabolism	Case series	NA	Male	7.08	Developmental delay	Yes	NA	NA	Allopurinol	Dystonia	Self-mutilation	NA	NA	Hyperuricemia 11.8mg/dl	Allopurinol
Mizuno_1970	Hypoxanthine guanine phosphoribosyltransferase deficiency (Lesch-Nyhan syndrome)	16. DISORDERS OF NUCLEOBASE, NUCLEOTIDE AND NUCLEIC ACID METABOLISM	16.2. Disorders of purine metabolism	Case series	NA	Male	8.25	Developmental delay	Yes	NA	NA	Allopurinol	Dystonia	Self-mutilation, opisthotonus	NA	NA	Hyperuricemia 13.3 mg/dl	Allopurinol
Mizuno_1970	Hypoxanthine guanine phosphoribosyltransferase deficiency (Lesch-Nyhan syndrome)	16. DISORDERS OF NUCLEOBASE, NUCLEOTIDE AND NUCLEIC ACID METABOLISM	16.2. Disorders of purine metabolism	Case series	NA	Male	4.8	Developmental delay	Yes	NA	NA	Allopurinol	Dystonia	Self-mutilation	NA	NA	Hyperuricemia 11.2 mg/dl	Allopurinol
Sorensen_1970	Hypoxanthine guanine phosphoribosyltransferase deficiency (Lesch-Nyhan syndrome)	16. DISORDERS OF NUCLEOBASE, NUCLEOTIDE AND NUCLEIC ACID METABOLISM	16.2. Disorders of purine metabolism	Case report	NA	Male	8	Developmental delay	Yes	NA	NA	Allopurinol	Spasticity	Self-mutilation	Recurrent uric acid lithiasis	NA	NA	Allopurinol
Wood_1972	Hypoxanthine guanine phosphoribosyltransferase deficiency (Lesch-Nyhan syndrome)	16. DISORDERS OF NUCLEOBASE, NUCLEOTIDE AND NUCLEIC ACID METABOLISM	16.2. Disorders of purine metabolism	Case series	NA	Male	16	DD (IQ 56)	Yes	NA	Limbs	Allopurinol	Spasticity	NA	Urinary tract infection	NA	Hyperuricemia 5-6 mg/dl	Allopurinol
Wood_1972	Hypoxanthine guanine phosphoribosyltransferase deficiency (Lesch-Nyhan syndrome)	16. DISORDERS OF NUCLEOBASE, NUCLEOTIDE AND NUCLEIC ACID METABOLISM	16.2. Disorders of purine metabolism	Case series	NA	Male	33	Developmental delay	Yes	2	Limbs	Allopurinol	Spasticity	Hyperreflexia	NA	NA	Hyperuricemia 9.6 mg/dl	Allopurinol
Wood_1972	Hypoxanthine guanine phosphoribosyltransferase deficiency (Lesch-Nyhan syndrome)	16. DISORDERS OF NUCLEOBASE, NUCLEOTIDE AND NUCLEIC ACID METABOLISM	16.2. Disorders of purine metabolism	Case series	NA	Male	30	Developmental delay	Yes	NA	NA	Allopurinol	Spasticity	Self-mutilation	NA	NA	Hyperuricemia 12.5 mg/dl	Allopurinol
Mostile_2019	ALG6-CDG	18. CONGENITAL DISORDERS OF GLYCOSYLATION	18.1 Disorders of N-linked protein glycosylation	Case series	ALG6:p.A84T (hom)	Male	10	GDD, severe ID (IQ <35)	Yes	NA	Generalized	NA	NA	Microcephaly, hypotonia, Poor fixation, absent pursuit, squint, epilepsy, febrile seizure	Failure to thrive, facial dysmorphism, thoracic scoliosis, gastroesophageal reflux, bilateralcryptorchidism	Cerebellar atrophy	Normal-high transaminases, transferrin glycosylation Type I, decreased FXI, AT-III, Prot S, glycosuria, galactosuria	NA
Mostile_2019	ALG8-CDG	18. CONGENITAL DISORDERS OF GLYCOSYLATION	18.1 Disorders of N-linked protein glycosylation	Case series	ALG8:p.P69L (hom)	Male	11	GDD, severe ID (IQ =40)	Yes	NA	Generalized	NA	No	Microcephaly, hypotonia, squint, epilepsy, febrile seizure, behavioral disturbances/ASD	Facial dysmorphism, brachydactyly, joint laxity, diarrhea, unilateral cryptorchidism	Cerebellar hypoplasia and atrophy, white matter changes, dilated basal ganglia Virchow–Robin spaces	Normal-high transaminases, transferrin glycosylation Type I, increased PT, aPTT; decreased FXI, AT-III	NA
Maydan_2011	PIGN-CDG	18. CONGENITAL DISORDERS OF GLYCOSYLATION	18.3 Disorders of lipid glycosylation	Case series	PIGN:c.2126G>A	NA	NA	Severe DD	Yes	NA	NA	NA	Tremor	Hypotonia, seizures, hyporreflexia, hoarse cry	Facial dysmorphism, gastrooesophageal reflux	At the age of 1.5 months: no structural abnormalities, normal white matter maturation, mild enlargement of the extra axial spaces and posterior fossa, minimal loss of vermis parenchyma	NA	NA
Maydan_2011	PIGN-CDG	18. CONGENITAL DISORDERS OF GLYCOSYLATION	18.3 Disorders of lipid glycosylation	Case series	PIGN:c.2126G>A	NA	NA	Severe DD	Yes	NA	NA	NA	NA	Hypotonia, hoarse cry, hyperreflexia	Increased nuchal translucency, atrial septal defect, facial dysmorphism, gastrooesophageal reflux	NA	NA	NA
Mostile_2019	PMM2-CDG	18. CONGENITAL DISORDERS OF GLYCOSYLATION	18.1 Disorders of N-linked protein glycosylation	Case series	PMM2:p.R141H/A108V	Female	2	GDD, mild ID (IQ 69)	Yes	NA	Lower limbs	NA	Ataxia, dystonia	Hypotonia, nystagmus, febrile seizures	Failure to thrive, facial dysmorphism, fat pads	Cerebellar hypoplasia	Transferrin glycosylation Type I	NA
Mostile_2019	PMM2-CDG	18. CONGENITAL DISORDERS OF GLYCOSYLATION	18.1 Disorders of N-linked protein glycosylation	Case series	PMM2:p.R141H/D223N	Male	3	GDD, severe ID (IQ <35)	Yes	NA	Generalized	NA	Ataxia, dystonia	Microcephaly, hypotonia, nystagmus, febrile seizures, peripheral neuropathy	Failure to thrive, facial dysmorphism, inverted nipples, pectum excavatum, hepatomegaly, diarrhea, ascitis, bilateral cryptorchidism	Cerebellar hypoplasia, pons atrophy	Hypertransaminasemia, Transferrin glycosylation Type I, Increased PT, aPTT; decreased FXI, AT-III, Microalbuminuria, low serum albumin	NA
Mostile_2019	PMM2-CDG	18. CONGENITAL DISORDERS OF GLYCOSYLATION	18.1 Disorders of N-linked protein glycosylation	Case series	PMM2:p.R141H/N216I	Male	13	GDD, severe ID (IQ =45)	Yes	NA	Upper limbs	NA	Ataxia	Microcephaly, hypotonia, nystagmus, epilepsy, stroke-like episodes, peripheral neuropathy	Failure to thrive, facial dysmorphism, pectus excavatum, thoracic scoliosis, bilateral cryptorchidism	Cerebellar hypoplasia, pons atrophy, white matter abnormalities	Transferrin glycosylation Type I, increased PT, PTT; decreased FIX, FXI, ATIII, Prot C	NA
Boccuto_2014	ST3GAL5-CDG	18. CONGENITAL DISORDERS OF GLYCOSYLATION	18.3 Disorders of lipid glycosylation	Case series	ST3GAL5:c.994G>A (hom)	Male	Died	Severe DD, IQ 4	Yes	NA	NA	NA	NA	Microcephaly, spasticity	Salt-and-pepper macules, facial dysmorphism	NA	NA	NA
Boccuto_2014	ST3GAL5-CDG	18. CONGENITAL DISORDERS OF GLYCOSYLATION	18.3 Disorders of lipid glycosylation	Case series	ST3GAL5:c.994G>A (hom)	Female	33	Severe DD, IQ 2	Yes	NA	NA	NA	Tremor, ataxia	Microcephaly, spasticity	Salt-and-pepper macules, facial dysmorphism	NA	NA	NA
Boccuto_2014	ST3GAL5-CDG	18. CONGENITAL DISORDERS OF GLYCOSYLATION	18.3 Disorders of lipid glycosylation	Case series	ST3GAL5:c.994G>A (hom)	Male	NA	NA	Yes	NA	NA	NA	NA	Microcephaly, spasticity, seizures	Salt-and-pepper macules, facial dysmorphism	NA	NA	NA
Mostile_2019	Conserved oligomeric Golgi complex subunit 5 deficiency (COG5-CDG)	19. DISORDERS OF ORGANELLE BIOGENESIS, DYNAMICS AND INTERACTIONS	19.6 Disorders of vesicular trafficking	Case series	COG5:p.A235Vfs*6/p.I780dup	Male	2	GDD, severe ID (IQ <35)	Yes	NA	Generalized	NA	Ataxia, stereotypes	Hypotonia, poor fixation, squint	Failure to thrive, facial dysmorphism, recurrent infections, Bell thorax, hepatomegaly, enteropathy, neurogenic bladder, bilateral cryptorchidism	White matter changes, increased T1 signal external capsule, posterior thalami and dentate nuclei	Normal-high transaminases, transferrin glycosylation Type II, decreased Prot C, Prot S, low thyroid binding globulin (TBG)	NA
Macaya_1993	Leigh syndrome	19. DISORDERS OF ORGANELLE BIOGENESIS, DYNAMICS AND INTERACTIONS		Case series	NA	Male	NA	NA	Yes	6	NA	NA	Dystonia	incoordination, deceleration HC	NA	NA	NA	NA
Macaya_1993	Leigh syndrome	19. DISORDERS OF ORGANELLE BIOGENESIS, DYNAMICS AND INTERACTIONS		Case series	NA	Female	NA	Regression	Yes	0.83	NA	NA	Dystonia, rigidity	Hypotonia	NA	NA	NA	NA
Macaya_1993	Leigh syndrome	19. DISORDERS OF ORGANELLE BIOGENESIS, DYNAMICS AND INTERACTIONS		Case series	NA	Female	NA	NA	Yes	9	Limbs	NA	Tics, dystonia	NA	Failure to thrive	NA	Episodic acidosis	NA
Arif_2013	OPA3 deficiency	19. DISORDERS OF ORGANELLE BIOGENESIS, DYNAMICS AND INTERACTIONS	19.2 Disorders of mitochondrial and peroxisomal dynamics	Case series	OPA3:c.32T>A (hom)	Male	13	No	Yes	10	Face, neck, shoulders, and arms	NA	Cerebellar ataxia, generalized dystonia, myoclonus	Pyramidal tract signs, tiptoe walking.	Bilateral optic atrophy	Normal	Normal	NA
Arif_2013	OPA3 deficiency	19. DISORDERS OF ORGANELLE BIOGENESIS, DYNAMICS AND INTERACTIONS	19.2 Disorders of mitochondrial and peroxisomal dynamics	Case series	OPA3:c.32T>A (hom)	Female	9	No	Yes	9	Trunk and limbs	NA	Cerebellar ataxia, dystonia	Pyramidal tract signs	Bilateral optic atrophy	Normal	Normal	NA
Carmi_2015	OPA3 deficiency	19. DISORDERS OF ORGANELLE BIOGENESIS, DYNAMICS AND INTERACTIONS	19.2 Disorders of mitochondrial and peroxisomal dynamics	Case report	OPA3:c.143-1G>C (hom)	Female	NA	Global developmental regression	Yes	0.6	Face, neck and limbs	Trihexyphenidyl	Severe dystonia	Optic atrophy, seizures	NA	NA	Elevated excretion of urinary 3-MGA	Clobazam
Neas 2005	OPA3 deficiency	19. DISORDERS OF ORGANELLE BIOGENESIS, DYNAMICS AND INTERACTIONS	19.2 Disorders of mitochondrial and peroxisomal dynamics	Case series	OPA3:c.38A>G/c.231T>C	NA	13	Severe ID	Yes	NA	NA	NA	Dystonia	Seizures, optic atrophy	Facial dysmorphism	NA	Lactate 5,9 mmol/L, urinary 3MGA 28 mmol/mmol creatinine	NA
Yahalom_2014 (P1)	OPA3 deficiency	19. DISORDERS OF ORGANELLE BIOGENESIS, DYNAMICS AND INTERACTIONS	19.2 Disorders of mitochondrial and peroxisomal dynamics	Case series	OPA3:c.143-1G>C (hom)	Female	0.5	NA	Yes	NA	NA	NA	NA	NA	NA	NA	3-methylglutaconic aciduria	NA
Yahalom_2014 (P2)	OPA3 deficiency	19. DISORDERS OF ORGANELLE BIOGENESIS, DYNAMICS AND INTERACTIONS	19.2 Disorders of mitochondrial and peroxisomal dynamics	Case series	OPA3:c.143-1G>C (hom)	Female	2.5	NA	Yes	NA	NA	NA	NA	Dysarthria	NA	NA	3-methylglutaconic aciduria	NA
Yahalom_2014 (P3)	OPA3 deficiency	19. DISORDERS OF ORGANELLE BIOGENESIS, DYNAMICS AND INTERACTIONS	19.2 Disorders of mitochondrial and peroxisomal dynamics	Case series	NA	Male	4	NA	Yes	NA	NA	NA	Ataxia	Dysarthria	NA	NA	NA	NA
Yahalom_2014 (P5)	OPA3 deficiency	19. DISORDERS OF ORGANELLE BIOGENESIS, DYNAMICS AND INTERACTIONS	19.2 Disorders of mitochondrial and peroxisomal dynamics	Case series	NA	Male	15	NA	Yes	NA	NA	NA	NA	Dysarthria	NA	NA	NA	NA
Yahalom_2014 (P6)	OPA3 deficiency	19. DISORDERS OF ORGANELLE BIOGENESIS, DYNAMICS AND INTERACTIONS	19.2 Disorders of mitochondrial and peroxisomal dynamics	Case series	OPA3:c.143-1G>C (hom)	Male	16	NA	Yes	NA	NA	NA	NA	Dysarthria, optic atrophy	NA	NA	NA	NA
Yahalom_2014 (P7)	OPA3 deficiency	19. DISORDERS OF ORGANELLE BIOGENESIS, DYNAMICS AND INTERACTIONS	19.2 Disorders of mitochondrial and peroxisomal dynamics	Case series	OPA3:c.143-1G>C (hom)	Male	16	NA	Yes	NA	NA	NA	Ataxia	Dysarthria, optic atrophy	NA	NA	3-methylglutaconic aciduria	NA
Yahalom_2014 (P9)	OPA3 deficiency	19. DISORDERS OF ORGANELLE BIOGENESIS, DYNAMICS AND INTERACTIONS	19.2 Disorders of mitochondrial and peroxisomal dynamics	Case series	OPA3:c.143-1G>C (hom)	Female	21	NA	Yes	NA	NA	NA	Ataxia	Optic atrophy	NA	NA	3-methylglutaconic aciduria	NA
Yahalom_2014 (P10)	OPA3 deficiency	19. DISORDERS OF ORGANELLE BIOGENESIS, DYNAMICS AND INTERACTIONS	19.2 Disorders of mitochondrial and peroxisomal dynamics	Case series	NA	Male	21	NA	Yes	NA	NA	NA	Ataxia	Dysarthria	NA	NA	3-methylglutaconic aciduria	NA
Yahalom_2014 (P11)	OPA3 deficiency	19. DISORDERS OF ORGANELLE BIOGENESIS, DYNAMICS AND INTERACTIONS	19.2 Disorders of mitochondrial and peroxisomal dynamics	Case series	NA	Male	25	NA	Yes	NA	NA	NA	Ataxia	Dysarthria, optic atrophy	NA	NA	NA	NA
Yahalom_2014 (P12)	OPA3 deficiency	19. DISORDERS OF ORGANELLE BIOGENESIS, DYNAMICS AND INTERACTIONS	19.2 Disorders of mitochondrial and peroxisomal dynamics	Case series	NA	Female	26	NA	Yes	NA	NA	NA	Ataxia	Dysarthria, optic atrophy	NA	NA	3-methylglutaconic aciduria	NA
Yahalom_2014 (P14)	OPA3 deficiency	19. DISORDERS OF ORGANELLE BIOGENESIS, DYNAMICS AND INTERACTIONS	19.2 Disorders of mitochondrial and peroxisomal dynamics	Case series	NA	Female	30	NA	Yes	NA	NA	NA	NA	Dysarthria	NA	NA	NA	NA
Yahalom_2014 (P15)	OPA3 deficiency	19. DISORDERS OF ORGANELLE BIOGENESIS, DYNAMICS AND INTERACTIONS	19.2 Disorders of mitochondrial and peroxisomal dynamics	Case series	OPA3:c.143-1G>C (hom)	Male	30	NA	Yes	NA	NA	NA	Ataxia	Optic atrophy	NA	NA	NA	NA
Yahalom_2014 (P16)	OPA3 deficiency	19. DISORDERS OF ORGANELLE BIOGENESIS, DYNAMICS AND INTERACTIONS	19.2 Disorders of mitochondrial and peroxisomal dynamics	Case series	OPA3:c.143-1G>C (hom)	Female	31	NA	Yes	NA	NA	NA	Ataxia	Dysarthria, optic atrophy	NA	NA	NA	NA
Yahalom_2014 (P17)	OPA3 deficiency	19. DISORDERS OF ORGANELLE BIOGENESIS, DYNAMICS AND INTERACTIONS	19.2 Disorders of mitochondrial and peroxisomal dynamics	Case series	OPA3:c.143-1G>C (hom)	Female	33	NA	Yes	NA	NA	NA	NA	Dysarthria, optic atrophy	NA	NA	3-methylglutaconic aciduria	NA
Yahalom_2014 (P18)	OPA3 deficiency	19. DISORDERS OF ORGANELLE BIOGENESIS, DYNAMICS AND INTERACTIONS	19.2 Disorders of mitochondrial and peroxisomal dynamics	Case series	OPA3:c.143-1G>C (hom)	Female	33	NA	Yes	NA	NA	NA	Ataxia	Dysarthria, optic atrophy	NA	NA	3-methylglutaconic aciduria	NA
Yahalom_2014 (P21)	OPA3 deficiency	19. DISORDERS OF ORGANELLE BIOGENESIS, DYNAMICS AND INTERACTIONS	19.2 Disorders of mitochondrial and peroxisomal dynamics	Case series	OPA3:c.143-1G>C (hom)	Female	36	NA	Yes	NA	NA	NA	Ataxia	Dysarthria, optic atrophy	NA	NA	3-methylglutaconic aciduria	NA
Yahalom_2014 (P23)	OPA3 deficiency	19. DISORDERS OF ORGANELLE BIOGENESIS, DYNAMICS AND INTERACTIONS	19.2 Disorders of mitochondrial and peroxisomal dynamics	Case series	NA	Female	38	NA	Yes	NA	NA	NA	Ataxia	Dysarthria	NA	NA	NA	NA
Yahalom_2014 (P27)	OPA3 deficiency	19. DISORDERS OF ORGANELLE BIOGENESIS, DYNAMICS AND INTERACTIONS	19.2 Disorders of mitochondrial and peroxisomal dynamics	Case series	OPA3:c.143-1G>C (hom)	Male	57	NA	Yes	NA	NA	NA	NA	Dysarthria, optic atrophy	NA	NA	3-methylglutaconic aciduria	NA
Gauthier, 2018 (F1, III-3)	VPS13D deficiency	19. DISORDERS OF ORGANELLE BIOGENESIS, DYNAMICS AND INTERACTIONS	19.5 Disorders of organelle interplay	Case series	VPS13D:c.7332_7333del/c.10562A>G	Male	31	Mild ID	Yes	NA	NA	NA	Ataxia, dystonia	Dysarthria, hiperreflexia, Babinski sign	NA	NA	NA	NA
Gauthier, 2018 (F2, II-2)	VPS13D deficiency	19. DISORDERS OF ORGANELLE BIOGENESIS, DYNAMICS AND INTERACTIONS	19.5 Disorders of organelle interplay	Case series	VPS13D:c.12683G>A (hom)	Female	9	Mild ID	Yes	NA	NA	NA	Ataxia	Muscle weakness	NA	NA	NA	NA
Gauthier, 2018 (F3, II-1)	VPS13D deficiency	19. DISORDERS OF ORGANELLE BIOGENESIS, DYNAMICS AND INTERACTIONS	19.5 Disorders of organelle interplay	Case series	VPS13D:c.5853-94_7148+210dup/c.8699T>C	Female	3	Developmental delay	Yes	NA	Generalized	NA	Dystonia	Torticollis	NA	homogenous, bilateral T2 hyperintensities in the caudate and in the putamen as well as patchy putaminal diffusion restriction demonstrated by diffusion-weighted imaging and apparent diffusion coefficient sequences.	NA	NA
Gauthier, 2018 (F5, II-1)	VPS13D deficiency	19. DISORDERS OF ORGANELLE BIOGENESIS, DYNAMICS AND INTERACTIONS	19.5 Disorders of organelle interplay	Case series	VPS13D:c.2593A>G/c.3599G>A	Female	1.8	NA	Yes	NA	NA	NA	Ataxia, dystonia	Hypotonia, microcephaly	NA	NA	NA	NA
Anheim_2014	Niemann-Pick C disease	20. DISORDERS OF COMPLEX MOLECULE DEGRADATION	20.6 Other disorders of complex molecule degradation	Case series	NPC1:p.I1061T (hom)	Female	8	Yes, IQ 56	Yes	NA	NA	NA	Ataxia, dystonia, myoclonus, chorea	Vertical supranuclear gaze palsy	NA	Normal, Elevated choline/ creatine ratio	Intermediate Filipin staining profile	NA
Shulman_1995	Niemann-Pick C disease	20. DISORDERS OF COMPLEX MOLECULE DEGRADATION	20.6 Other disorders of complex molecule degradation	Case report	NA	Male	38	Cognitive decline	Yes	NA	Orobucal	NA	Tardive dyskinesia, head nodding, ataxia, dystonia, parkinsonism	Psychosis, anxiety, hypochondrial thoughts, vertical supranuclear palsy	NA	Diffuse cerebral atrophy	Bone marrow aspirate: sea-blue histiocytes	Thioridazine
Farooq_2008	Iduronate sulfatase deficiency (Mucopolysaccharidosis type 2)	20. DISORDERS OF COMPLEX MOLECULE DEGRADATION	20.2 Disorders of glycosaminoglycan degradation	Case series	IDS:c.595A>T	Male	12.5	Global developmental delay	Yes	9.5	his distal greater than proximal limbs as well as his mouth, tongue, neck, and trunk	NA	No	macrocephaly, hearing loss, communicating hydrocephalus, complex partial epilepsy	joint stiffness, coarsened facial features, macroglossia, hepatosplenomegaly, obstructive sleep apnea, frequent pneumonias, bowel impaction	CT: diffuse and progressive cerebral atrophy	markedly elevated mucopolysaccharides in his urine,	idursulfase enzyme replacement therapy
Farooq_2008	Iduronate sulfatase deficiency (Mucopolysaccharidosis type 2)	20. DISORDERS OF COMPLEX MOLECULE DEGRADATION	20.2 Disorders of glycosaminoglycan degradation	Case series	IDS:c.595A>T	Male	14	NA	Yes	13	Milder than his brother	NA	NA	NA	NA	NA	NA	idursulfase enzyme replacement therapy
Kappler_2021 (P1)	Arylsulfatase A deficiency (Metachromatic leukodystrophy)	20. DISORDERS OF COMPLEX MOLECULE DEGRADATION	20.1 Disorders of sphingolipid degradation	Case series	NA	Female	17	NA	Yes	NA	Limbs and face	NA	NA	Dysarthria, dysphagia, intermittent paresthesia, hyperreflexia	NA	NA	ASA activities (nmol pNCS/mg prot h) Leukocytes 24 (RV: 91-155 ) Fibroblasts 69 (RV:122-1318)	NA
Kappler_2021 (P2)	Arylsulfatase A deficiency (Metachromatic leukodystrophy)	20. DISORDERS OF COMPLEX MOLECULE DEGRADATION	20.1 Disorders of sphingolipid degradation	Case series	NA	Male	23	NA	Yes	NA	NA	NA	NA	Dysarthria	NA	NA	ASA activities (nmol pNCS/mg prot h) Leukocytes 26 (RV: 91-155 ) Fibroblasts 26 (RV:122-1318)	NA
Kappler_2021 (P3)	Arylsulfatase A deficiency (Metachromatic leukodystrophy)	20. DISORDERS OF COMPLEX MOLECULE DEGRADATION	20.1 Disorders of sphingolipid degradation	Case series	NA	Female	18	NA	Yes	5	All four limbs, the face, tongue and shoulder girdle	NA	NA	Gait difficulties, dysarthria	NA	NA	ASA activities (nmol pNCS/mg prot h) Leukocytes 20 (RV: 91-155 ) Fibroblasts 50 (RV:122-1318)	NA
Oates_1986	GM2 gangliosidosis	20. DISORDERS OF COMPLEX MOLECULE DEGRADATION	20.1 Disorders of sphingolipid degradation	Case report	NA	Male	24	Mild DD, intial IQ 79, cognitive decline	Yes	NA	Hands, upper and lower limbs	NA	Ataxia, dystonia	Impulsive and agressive behavior, auditory and visual hallucinations, dysarthria, muscle atrophy, dysmetria, dysdiadokocinesia, exagerated startle response	Facial dysmorphism	CT: cerebellar atrophy	Reduced leukocyte and serum hexosaminidase A activity	NA
Gahlot Saini_2016	Late-Infantile Neuronal Ceroid Lipofuscinosis	20. DISORDERS OF COMPLEX MOLECULE DEGRADATION	20.4 Neuronal ceroid lipofuscinosis	Case report	TTP1:c.89+1G>A (hom)	Female	4	Cognitive decline	Yes, intermittent chorea	3.75	Arms, legs	NA	NA	Seizures, microcephaly, optic atrophy, muscle atrophy, hypotonia, bilaterally positive Babinski sign	NA	diffuse cerebral and cerebellar atrophy	Nil TTP1 enzyme activity	Levetiracetam, valproic acid
Nass_1986	Neuronal Ceroid Lipofuscinosis	20. DISORDERS OF COMPLEX MOLECULE DEGRADATION	20.4 Neuronal ceroid lipofuscinosis	Case report	NA	Female	14	Normal	Yes	NA	NA	NA	Tremor, bilateral Babinski sign, ataxia	Dysarthria, dysmetria, head titubation	Primary amenorrhea, scoliosis	NA	NA	NA
Roze_2006	6-pyruvoyl-tetrahydropterin synthase deficiency	21. DISORDERS OF VITAMIN AND COFACTOR METABOLISM	21.1 Disorders of tetrahydrobiopterin metabolism	Case report	PTS:IVS1-3G>A/297C>A(p.Y99X)	Female	32	ID	Yes	0.5	Limbs, neck, and face	L-dopa (16 mg/kg/day) and 5-HTP (20 mg/kg/day), dramatic response. BH4 administration (20 mg/day)	Dystonia, myoclonic jerks, oculogyric crisis	Hypotonia, behavioral disturbances, drooling, swalloging problems, seizures	Recurrent chest infections, hypo/hyperthermia	NA	DBS with elevated phenylalaninemia (1,800 micromol/L; RV <120 micromol/L), erythrocyte PTPS activity 14%	low-phenylalanine diet
Gascon et al., 1994 (P11)	Multiple carboxylase deficiency	21. DISORDERS OF VITAMIN AND COFACTOR METABOLISM	21.7 Disorders of biotin metabolism	Case series	NA	NA	7	Developmental delay	Yes	0.58	NA	Biotin, thiamine, L-carnitine and polycitrate.	NA	NA	NA	At 7 years: MR, high T z intensity in the lateral part of putamen without volume loss. High T2W intensity in caudate body bilaterally Some white matter changes in the parieto-occipital areas bilaterally.	developed Severe ketolactic acidosis upon fasting twice, GC/MS suggestive of multiple carboxylase deficiency; both PC and PCC were less than 2 S.D. of normal limits.	Biotin, thiamine, L-carnitine and polycitrate.
Gascon et al., 1994 (P9)	Partial biotinidase deficiency	21. DISORDERS OF VITAMIN AND COFACTOR METABOLISM	21.7 Disorders of biotin metabolism	Case series	NA	NA	NA	Developmental delay	Yes	2	NA	Biotin and L-carnithine	Dystonia	NA	NA	CT: mildly dilated ventricles	Biotinidase twice 1 and 1.2 U (normal 5-9 U).	Biotin and L-carnithine
do Desterro Leiros da Costa, 2009	Copper-transporting ATPase subunit beta deficiency (Wilson disease)	22. DISORDERS OF TRACE ELEMENTS AND METALS	22.1 Disorders of copper metabolism	Case series	NA	NA	NA	NA	Yes	20	NA	NA	Parkinsonism, dystonia, tremor, ataxia	Dysarthria, psychiatric disturbances, dysphagia, risus sardonicus	NA	T2W hiperintensity: putamen, caudate, thalamus, pons tegmentum, middle cerebellar peduncle, periaqueductal gray matter, sustancia nigra	NA	NA
do Desterro Leiros da Costa, 2009	Copper-transporting ATPase subunit beta deficiency (Wilson disease)	22. DISORDERS OF TRACE ELEMENTS AND METALS	22.1 Disorders of copper metabolism	Case series	NA	NA	NA	NA	Yes	18	NA	NA	Dystonia, ataxia	Dysarthria, psychiatric disturbances, dysphagia, risus sardonicus	NA	T2W hiperintensity: putamen, caudate, thalamus, pons tegmentum, globus pallidus, midbrain tegmentum, middle cerebellar peduncle, periaqueductal gray matter	NA	NA
do Desterro Leiros da Costa, 2009	Copper-transporting ATPase subunit beta deficiency (Wilson disease)	22. DISORDERS OF TRACE ELEMENTS AND METALS	22.1 Disorders of copper metabolism	Case series	NA	NA	NA	NA	Yes	12	NA	NA	Parkinsonism, dystonia, tremor	Dysarthria, psychiatric disturbances, dysphagia, risus sardonicus	NA	T2W hiperintensity: putamen, caudate, thalamus, pons tegmentum, globus pallidus, midbrain tegmentum, middle cerebellar peduncle, centrum semiovale	NA	NA
do Desterro Leiros da Costa, 2009	Copper-transporting ATPase subunit beta deficiency (Wilson disease)	22. DISORDERS OF TRACE ELEMENTS AND METALS	22.1 Disorders of copper metabolism	Case series	NA	NA	NA	NA	Yes	13	NA	NA	Parkinsonism, dystonia	Dysarthria, psychiatric disturbances, dysphagia, risus sardonicus	NA	T2W hiperintensity: putamen, caudate, thalamus, globus pallidus	NA	NA
do Desterro Leiros da Costa, 2009	Copper-transporting ATPase subunit beta deficiency (Wilson disease)	22. DISORDERS OF TRACE ELEMENTS AND METALS	22.1 Disorders of copper metabolism	Case series	NA	NA	NA	NA	Yes	22	NA	NA	Parkinsonism, dystonia, tremor	Dysarthria, psychiatric disturbances	NA	T2W hiperintensity: putamen, caudate, thalamus, pons tegmentum, globus pallidus, midbrain tegmentum, middle cerebellar peduncle, periaqueductal gray matter	NA	NA
Hyeon Ahn,_2020	Copper-transporting ATPase subunit beta deficiency (Wilson disease)	22. DISORDERS OF TRACE ELEMENTS AND METALS	22.1 Disorders of copper metabolism	Case series	NA	Male	19	NA	Yes	NA	Both arms	NA	NA	Dysarthria, Kayser Fleischer rings	NA	hypo- and hyperintense lesions in the bilateral lenticular nucleus, symmetric hyperintensities in the bilateral thalamus, symmetric, hyperintense lesions in the midbrain and the middle cerebellar peduncles, mixed hypo- and hyperintensity lesions in GRE images.	low ceruloplasmin (1.10 μg/dL), elevated urinary copper (967.4 μg/24 hours)	Chelating agents
McNeill_2008	Hereditary ceruloplasmin deficiency	22. DISORDERS OF TRACE ELEMENTS AND METALS	22.2 Disorders of iron metabolism	Case series	c.1209A>G	Female	54	NA	Yes	NA	NA	fresh frozen plasma (450 ml once a week for 6 weeks) and desferrioxamine (1 g i.v. o.d. for 6 weeks). This resulted in improvement of gait ataxia and chorea.	Dystonic tongue, facial dyskinesia, ataxic gait	Dysarthria	NA	NA	NA	NA
McNeill_2008	Hereditary ceruloplasmin deficiency	22. DISORDERS OF TRACE ELEMENTS AND METALS	22.2 Disorders of iron metabolism	Case series	NA	Female	53	NA	Yes	NA	Facial chorea, upper limbs	NA	Bradykinesia	Visual loss, apraxia	NA	NA	NA	NA
McNeill_2008	Hereditary ceruloplasmin deficiency	22. DISORDERS OF TRACE ELEMENTS AND METALS	22.2 Disorders of iron metabolism	Case series	NA	Female	55	Dementia	Yes	NA	NA	NA	NA	Dementia, dysarthria, torticollis	NA	NA	NA	NA
McNeill_2008	Hereditary ceruloplasmin deficiency	22. DISORDERS OF TRACE ELEMENTS AND METALS	22.2 Disorders of iron metabolism	Case series	c.2158C>T	Female	16	NA	Yes	NA	NA	NA	Ataxia	Dysarthria	NA	NA	NA	NA
McNeill_2008	Hereditary ceruloplasmin deficiency	22. DISORDERS OF TRACE ELEMENTS AND METALS	22.2 Disorders of iron metabolism	Case series	NA	Male	56	NA	Yes	NA	Upper limbs	NA	NA	NA	NA	NA	NA	NA
Yonekawa_1999	Hereditary ceruloplasmin deficiency	22. DISORDERS OF TRACE ELEMENTS AND METALS	22.2 Disorders of iron metabolism	Case report	CP:c.1208A>G	Female	54	Impaired recent memory	Yes	51	Left upper arm	FFP (450 ml) once a week for the first 6 weeks and together with deferoxamine (1,000 mg/day, i.v.) every day during the second 6 weeks, improve chorea	Ataxia	Dysarthria	Diabetes mellitus	Brain CT displayed a mild cerebellar cortical atrophy, enlargement of the cisterna magna and bilateral low-density regions in the thalamus. T2-weighted MRI scans in the brain demonstrated low signal areas in the dentate nucleus, red nucleus, corpus striatum and thalamus.	Ferritin (201 ng/ml), Copper and ceruloplasmin levels in serum and urine were not detected, but the serum contents of copper and ceruloplasmin were increased by 10 and 20% compared to control values. Stool copper levels were increased by 50% in the early phase and by 150–200% in the later phase in the patient, but they were increased by 200% in the early phase and 600% in the late phase in contro…	FFP (450 ml) once a week for the first 6 weeks and together with deferoxamine (1,000 mg/day, i.v.) every day during the second 6 weeks.
Kumar_2016	Hereditary hemochromatosis type 1	22. DISORDERS OF TRACE ELEMENTS AND METALS	22.2 Disorders of iron metabolism	Case series	HFE:p.C282Y (hom)	Male	64	No	Yes, intermittent	61	One year after being diagnosed with HH, he developed intermittent left-sided, low-amplitude, choreiform movements primarily involving the fingers, and, occasionally, the hand and left foot.	Tetrabenazine 25 mg twice a day	No	No	No	T2 hypointensity with low signal on susceptibility-weighted imaging (SWI) in both caudate and lentiform nuclei, consistent with iron deposition and to a lesser extent in bilateral dorsolateral nuclei of the thalami and dentate nuclei of the cerebellum.	serum increased ferritin (3403 μg/l) and transferrin saturation (95%)	Tetrabenazine
Russo_2004	Hereditary hemochromatosis type 1	22. DISORDERS OF TRACE ELEMENTS AND METALS	22.2 Disorders of iron metabolism	Case report	HHF:p.C282Y (hom)	Female	63	NA	Yes	63	Limbs	NA	Head tremor, ataxia, dystonia	Hypertonia, hyperreflexia	NA	CT: calcification of the choroid plexus	Increased ferritin (500 mcg/L), Serum copper was increased (42 μmol/L; RV: 9.4–25.2 μmol/L);	Monthly venesections
Lee_2009 (P1)	Aromatic L-amino acid decarboxylase deficiency	23. NEUROTRANSMITTER DISORDERS	23.1 Monoamine neurotransmission	Case series	DDC:c.IVS6+4A>T/c.IVS6+4A>T	Female	1.25	Developmental delay	Athetosis	NA	NA	Vitamin B6, anticholinergic	Oculogyric crisis	Hypotonia, startle response, tongue thrusting, irritability	Diaphoresis, nasal congestion, diarrhea, failure to thrive	NA	NA	Vitamin B6, anticholinergic
Lee_2009 (P4)	Aromatic L-amino acid decarboxylase deficiency	23. NEUROTRANSMITTER DISORDERS	23.1 Monoamine neurotransmission	Case series	DDC:c.IVS6+4A>T/c.IVS6+4A>T	Male	2.3	Developmental delay	Athetosis	NA	NA	Vitamin B6, MAO inhibitors, DA agonists	Oculogyric crisis	Hypotonia, hyperreflexia, startle response, tongue thrusting, ptosis,	Diaphoresis, nasal congestion, perinatal distress, failure to thrive, sleep disturbances	NA	NA	Vitamin B6, MAO inhibitors, DA agonists
Lee_2009 (P5)	Aromatic L-amino acid decarboxylase deficiency	23. NEUROTRANSMITTER DISORDERS	23.1 Monoamine neurotransmission	Case series	DDC:c.IVS6+4A>T/c.IVS6+4A>T	Male	0.16	Developmental delay	Athetosis	NA	NA	Vitamin B6, DA agonists	Oculogyric crisis	Hypotonia, hyperreflexia, startle response, tongue thrusting, ptosis,	Diaphoresis, nasal congestion, perinatal distress, failure to thrive, sleep disturbances	NA	NA	Vitamin B6, DA agonists
Lee_2009 (P6)	Aromatic L-amino acid decarboxylase deficiency	23. NEUROTRANSMITTER DISORDERS	23.1 Monoamine neurotransmission	Case series	DDC:c.IVS6+4A>T/c.IVS6+4A>T	Female	0.25	Developmental delay	Athetosis	NA	NA	Vitamin B6, MAO inhibitors, DA agonists	Oculogyric crisis	Hypotonia, hyperreflexia, startle response, tongue thrusting, irritability	Diaphoresis, nasal congestion, hypotension, perinatal distress, diarrhea, failure to thrive, sleep disturbances	NA	NA	Vitamin B6, MAO inhibitors, DA agonists
Lee_2009 (P7)	Aromatic L-amino acid decarboxylase deficiency	23. NEUROTRANSMITTER DISORDERS	23.1 Monoamine neurotransmission	Case series	DDC:c.IVS6+4A>T/c.1303C>T	Female	0.33	Developmental delay	Athetosis	NA	NA	Vitamin B6, MAO inhibitors, DA agonists, anticholinergics	Oculogyric crisis	Hypotonia, hyperreflexia, startle response, tongue thrusting, ptosis, irritability	Diaphoresis, nasal congestion, hypoglycemina, failure to thrive	NA	NA	Vitamin B6, MAO inhibitors, DA agonists, anticholinergics
Lee_2009 (P8)	Aromatic L-amino acid decarboxylase deficiency	23. NEUROTRANSMITTER DISORDERS	23.1 Monoamine neurotransmission	Case series	DDC:c.IVS6+4A>T/c.1367insA	Female	0.5	Developmental delay	Athetosis	NA	NA	Vitamin B6, MAO inhibitors, DA agonists, anticholinergics	Oculogyric crisis	Hypotonia, hyperreflexia, startle response, tongue thrusting, irritability	Diaphoresis, nasal congestion, perinatal distress, failure to thrive	NA	NA	Vitamin B6, MAO inhibitors, DA agonists, anticholinergics
Morales-Briceño_2019	GABA transaminase deficiency	23. NEUROTRANSMITTER DISORDERS	23.2 Gamma-aminobutyric acid neurotransmitter disorders	Case series	ABAT:c.275G>A (hom)	Female	25	Developmental delay	Yes, intermittent	22	paroxysmal episodes of chorea in the neck, arms, and trunk associated with drowsiness, triggered by fever or hot weather	NA	Ataxia	Hypotonia, febrile seizure, absences seizures	NA	increased T2 signal in both thalami and upper brainstem. (MRS) demonstrated elevated brain GABA levels	NA	Valproic acid, ethosuximide
Morales-Briceño_2019	GABA transaminase deficiency	23. NEUROTRANSMITTER DISORDERS	23.2 Gamma-aminobutyric acid neurotransmitter disorders	Case series	ABAT:c.275G>A (hom)	Female	32	Mild motor developmental delay	Yes, intermittent	2	Paroxysmal chorea and drowsiness	NA	Ataxia	Absences seizures	NA	increased T2 signal in both thalami and upper brainstem. (MRS) demonstrated elevated brain GABA levels	NA	Valproic acid
Koening_2017 (P1)	GABA transaminase deficiency	23. NEUROTRANSMITTER DISORDERS	23.2 Gamma-aminobutyric acid neurotransmitter disorders	Case series	ABAT:c.1129C>T (hom)	Male	8	Severe DD	Yes	NA	NA	NA	NA	Hypotonia, hypersomnolence, seizures	Failure to thrive	Dysmyelination, atrophy	NA	Ketogenic diet, levetiracetam, lacosamide, tetrabenazine, clonazepam
Koening_2017 (P2)	GABA transaminase deficiency	23. NEUROTRANSMITTER DISORDERS	23.2 Gamma-aminobutyric acid neurotransmitter disorders	Case series	ABAT:c.454C>T/c.1393G>C	Male	3.5	NA	Yes	NA	NA	NA	NA	Hypotonia, hypersomnolence	Failure to thrive	Dysmyelination, atrophy	GABA (free, CSF, micromolar) 0.25 (RV: 0.02–0.07)	Flumazenil (x20 mo)
Koening_2017 (P4)	GABA transaminase deficiency	23. NEUROTRANSMITTER DISORDERS	23.2 Gamma-aminobutyric acid neurotransmitter disorders	Case series	ABAT:c.862-2A>G/ c.1505T>C	Female	1.5	Severe DD	Yes	NA	NA	NA	NA	Hypotonia, hypersomnolence	Failure to thrive	Dysmyelination	NA	Levetiracetam, clonazepam
Zeiger_2016	Succinic Semialdehyde Dehydrogenase Deficiency	23. NEUROTRANSMITTER DISORDERS	23.2 Gamma-aminobutyric acid neurotransmitter disorders	Case report		Female	0.5	NA	Yes	0.5	Tongue and extremities	NA	NA	Severe hypotonia	NA	Bilateral symmetric T2 hyperintensities of globus pallidi, subthalamic nuclei and subcortical white matter of the right parietal. The lesions demonstrated restricted diffusion, consistent with acute symptom onset. MRS showed increased levels of GABA and GHB	Urine organic acid analysis detected markedly increased levels of GHB, erythro- and threo-4,5-dihydroxyhexanoic lactones, 3,4-dihydroxybutanoic acid, 3-hydroxy-hex-4-enoic acid, and 5-hydroxyhex-2-enoic acid. Concordantly, cerebrospinal fluid GHB was increased at 538.15 mmol/L (RV<3)	NA
Anselm 2006	Creatine transporter deficiency	5. DISORDERS OF ENERGY SUBSTRATE METABOLISM	5.3 Disorders of creatine metabolism	Case series	SLC6A8 deletion	Male	NA	Severe DD	Yes	3	NA	Clonazepam	Dystonia	Hypotonia, weakness, microcephaly, sensorineural hearing loss, seizures, pigmentary retinopathy	Failure to thrive, poor feeding, gastro-oesophageal reflux, dysmorphic features, hydronephrosis, vesicoureteric reflux	hyperintensity within the globus pallidus bilaterally and delayed myelination of white matter with thinning of the entire corpus callosum. MRS absense creatine peak	Markedly increased creatine/creatinine ratio	Creatine
Chinnery_2006	Ferritin light chain superactivity	22. DISORDERS OF TRACE ELEMENTS AND METALS	22.2 Disorders of iron metabolism	Case series	FTL:c.460insA	Male	53	NA	Yes	NA	NA	NA	Orolingual dyskinesia, dystonia	Dysarthria	NA	NA	NA	NA
Chinnery_2006	Ferritin light chain superactivity	22. DISORDERS OF TRACE ELEMENTS AND METALS	22.2 Disorders of iron metabolism	Case series	FTL:c.460insA	Female	34	NA	Yes	NA	NA	NA	Orolingual dyskinesia, dystonia	NA	NA	NA	NA	NA
Chinnery_2006	Ferritin light chain superactivity	22. DISORDERS OF TRACE ELEMENTS AND METALS	22.2 Disorders of iron metabolism	Case series	FTL:c.460insA	Female	39	NA	Yes	NA	NA	NA	Orolingual dyskinesia, dystonia	Dysarthria	NA	NA	NA	NA
Chinnery_2006	Ferritin light chain superactivity	22. DISORDERS OF TRACE ELEMENTS AND METALS	22.2 Disorders of iron metabolism	Case series	FTL:c.460insA	Male	53	Abnormal cognitive tests	Yes	NA	NA	NA	NA	NA	NA	NA	NA	NA
Chinnery_2006	Ferritin light chain superactivity	22. DISORDERS OF TRACE ELEMENTS AND METALS	22.2 Disorders of iron metabolism	Case series	FTL:c.460insA	Female	63	Abnormal cognitive tests	Yes	NA	NA	NA	Orolingual dyskinesia, dystonia	Dysarthria	NA	NA	NA	NA
Chinnery_2006	Ferritin light chain superactivity	22. DISORDERS OF TRACE ELEMENTS AND METALS	22.2 Disorders of iron metabolism	Case series	FTL:c.460insA	Male	59	Abnormal cognitive tests	Yes	NA	NA	NA	Bradycinesia, dystonia, orolingual dyskinesia	Dysarthria, dysphonia, dysphagia	NA	NA	NA	NA
Chinnery_2006	Ferritin light chain superactivity	22. DISORDERS OF TRACE ELEMENTS AND METALS	22.2 Disorders of iron metabolism	Case series	FTL:c.460insA	Male	54	Abnormal cognitive tests	Yes	NA	NA	NA	Orolingual dyskinesia, dystonia	Dysarthria, dysphonia	NA	NA	NA	NA
Chinnery_2006	Ferritin light chain superactivity	22. DISORDERS OF TRACE ELEMENTS AND METALS	22.2 Disorders of iron metabolism	Case series	FTL:c.460insA	Male	48	Abnormal cognitive tests	Yes	NA	NA	NA	Bradycinesia, dystonia, orolingual dyskinesia	Dysarthria, dysphagia	NA	NA	NA	NA
Chinnery_2006	Ferritin light chain superactivity	22. DISORDERS OF TRACE ELEMENTS AND METALS	22.2 Disorders of iron metabolism	Case series	FTL:c.460insA	Female	58	Abnormal cognitive tests	Yes	NA	NA	NA	Orolingual dyskinesia	Dysarthria	NA	NA	NA	NA
Chinnery_2006	Ferritin light chain superactivity	22. DISORDERS OF TRACE ELEMENTS AND METALS	22.2 Disorders of iron metabolism	Case series	FTL:c.460insA	Female	35	Abnormal cognitive tests	Yes	NA	NA	NA	Dystonia	Dysarthria, dysphonia	NA	NA	NA	NA
Chinnery_2006	Ferritin light chain superactivity	22. DISORDERS OF TRACE ELEMENTS AND METALS	22.2 Disorders of iron metabolism	Case series	FTL:c.460insA	Male	58	Normal	Yes	NA	NA	NA	Orolingual dyskinesia, dystonia	Dysarthria, dysphonia, dysphagia	NA	NA	NA	NA
Chinnery_2006	Ferritin light chain superactivity	22. DISORDERS OF TRACE ELEMENTS AND METALS	22.2 Disorders of iron metabolism	Case series	FTL:c.460insA	Male	57	Normal	Yes	NA	NA	NA	Bradycinesia, dystonia, orolingual dyskinesia	Dysarthria, dysphonia, dysphagia	NA	NA	NA	NA
Chinnery_2006	Ferritin light chain superactivity	22. DISORDERS OF TRACE ELEMENTS AND METALS	22.2 Disorders of iron metabolism	Case series	FTL:c.460insA	Male	60	Abnormal cognitive tests	Yes	NA	NA	NA	Tremor	Dysphagia	NA	NA	NA	NA
Chinnery_2006	Ferritin light chain superactivity	22. DISORDERS OF TRACE ELEMENTS AND METALS	22.2 Disorders of iron metabolism	Case series	FTL:c.460insA	Male	53	Abnormal cognitive tests	Yes	NA	NA	NA	Bradycinesia, dystonia, orolingual dyskinesia	Dysarthria, dysphonia, dysphagia	NA	NA	NA	NA
Chinnery_2006	Ferritin light chain superactivity	22. DISORDERS OF TRACE ELEMENTS AND METALS	22.2 Disorders of iron metabolism	Case series	FTL:c.460insA	Female	50	Normal	Yes	NA	NA	NA	Orolingual dyskinesia, dystonia	Dysarthria	NA	NA	NA	NA
Chinnery_2006	Ferritin light chain superactivity	22. DISORDERS OF TRACE ELEMENTS AND METALS	22.2 Disorders of iron metabolism	Case series	FTL:c.460insA	Male	44	Abnormal cognitive tests	Yes	NA	NA	NA	Bradycinesia, dystonia, orolingual dyskinesia	Dysarthria, dysphagia	NA	NA	NA	NA
Chinnery_2006	Ferritin light chain superactivity	22. DISORDERS OF TRACE ELEMENTS AND METALS	22.2 Disorders of iron metabolism	Case series	FTL:c.460insA	Female	53	Abnormal cognitive tests	Yes	NA	NA	NA	Bradycinesia, dystonia, orolingual dyskinesia	Dysarthria, dysphonia, dysphagia	NA	NA	NA	NA
Chinnery_2006	Ferritin light chain superactivity	22. DISORDERS OF TRACE ELEMENTS AND METALS	22.2 Disorders of iron metabolism	Case series	FTL:c.460insA	Male	49	Abnormal cognitive tests	Yes	NA	NA	NA	Orolingual dyskinesia, dystonia	Dysarthria	NA	NA	NA	NA
Chinnery_2006	Ferritin light chain superactivity	22. DISORDERS OF TRACE ELEMENTS AND METALS	22.2 Disorders of iron metabolism	Case series	FTL:c.460insA	Female	38	NA	Yes	NA	NA	NA	Dystonia	Dysarthria, dysphonia, dysphagia	NA	NA	NA	NA
Chinnery_2006	Ferritin light chain superactivity	22. DISORDERS OF TRACE ELEMENTS AND METALS	22.2 Disorders of iron metabolism	Case series	FTL:c.460insA	Male	52	NA	Yes	NA	NA	NA	Bradycinesia, dystonia, orolingual dyskinesia	Dysarthria, dysphonia, dysphagia	NA	NA	NA	NA
Chinnery_2006	Ferritin light chain superactivity	22. DISORDERS OF TRACE ELEMENTS AND METALS	22.2 Disorders of iron metabolism	Case series	FTL:c.460insA	Female	59	NA	Yes	NA	NA	NA	Orolingual dyskinesia, dystonia	Dysarthria	NA	NA	NA	NA
Chinnery_2006	Ferritin light chain superactivity	22. DISORDERS OF TRACE ELEMENTS AND METALS	22.2 Disorders of iron metabolism	Case series	FTL:c.460insA	Female	62	NA	Yes	NA	NA	NA	Dystonia	Dysarthria, dysphonia	NA	NA	NA	NA
Chinnery_2006	Ferritin light chain superactivity	22. DISORDERS OF TRACE ELEMENTS AND METALS	22.2 Disorders of iron metabolism	Case series	FTL:c.460insA	Female	54	NA	Yes	NA	NA	NA	Orolingual dyskinesia, dystonia	Dysarthria, dysphonia, dysphagia	NA	NA	NA	NA
Chinnery_2006	Ferritin light chain superactivity	22. DISORDERS OF TRACE ELEMENTS AND METALS	22.2 Disorders of iron metabolism	Case series	FTL:c.460insA	Male	50	Abnormal cognitive tests	Yes	NA	NA	NA	Bradycinesia, dystonia, orolingual dyskinesia	Dysarthria, dysphonia, dysphagia	NA	NA	NA	NA
Chinnery_2006	Ferritin light chain superactivity	22. DISORDERS OF TRACE ELEMENTS AND METALS	22.2 Disorders of iron metabolism	Case series	FTL:c.460insA	Female	44	Abnormal cognitive tests	Yes	NA	NA	NA	Orolingual dyskinesia, dystonia	Dysarthria	NA	NA	NA	NA
Chinnery_2006	Ferritin light chain superactivity	22. DISORDERS OF TRACE ELEMENTS AND METALS	22.2 Disorders of iron metabolism	Case series	FTL:c.460insA	Male	49	NA	Yes	NA	NA	NA	Bradycinesia, dystonia, orolingual dyskinesia	NA	NA	NA	NA	NA
Chinnery_2006	Ferritin light chain superactivity	22. DISORDERS OF TRACE ELEMENTS AND METALS	22.2 Disorders of iron metabolism	Case series	FTL:c.460insA	Male	51	NA	Yes	NA	NA	NA	NA	NA	NA	NA	NA	NA
Chinnery_2006	Ferritin light chain superactivity	22. DISORDERS OF TRACE ELEMENTS AND METALS	22.2 Disorders of iron metabolism	Case series	FTL:c.460insA	Male	61	Normal	Yes	NA	NA	NA	Orolingual dyskinesia, dystonia	Dysarthria, dysphonia, dysphagia	NA	NA	NA	NA
Gai_2013	FBXL4 deficiency	11. OTHER DISORDERS OF MITOCHONDRIAL FUNCTION	11.3 Disorders of mitochondrial protein quality control	Case series	FBXL4:c.1703G>C (hom)	NA	4	Developmental delay	Yes	NA	NA	NA	Ataxia, dystonia	Hypotonia, dysphagia, failure to thrive	Facial dysmorphism	Cerebral atrophy, brainstem, basal ganglia, and white matter lesions	Lactic acidemia	NA
Gai_2013	FBXL4 deficiency	11. OTHER DISORDERS OF MITOCHONDRIAL FUNCTION	11.3 Disorders of mitochondrial protein quality control	Case series	FBXL4:c.1790A>C/c.1067del	NA	8	Developmental delay	Yes	NA	NA	NA	Ataxia, dystonia	Hypotonia, dysphagia	Facial dysmorphism	Cerebral atrophy, brainstem, basal ganglia, and white matter lesions	Lactic acidemia	NA
Gai_2013	FBXL4 deficiency	11. OTHER DISORDERS OF MITOCHONDRIAL FUNCTION	11.3 Disorders of mitochondrial protein quality control	Case series	FBXL4:c.614T>C/c.106A>T	NA	3	Developmental delay	Yes	NA	NA	NA	Dystonia	Hypotonia, dysphagia, failure to thrive	Facial dysmorphism	Cerebral atrophy, brainstem, basal ganglia, and white matter lesions	Lactic acidemia	NA
Houten_2014	Mitochondrial NAD kinase 2 deficiency	21. DISORDERS OF VITAMIN AND COFACTOR METABOLISM	21.4 Disorders of niacin and NAD metabolism	Case report	NADK2:c.1018C>T (hom)	Male	5	Developmental delay	Yes	1.5	NA	NA	Dystonia	Hypotonia, microcephaly, nystagmus, seizures, cortical blindness	Failure to thrive, dysmorphic features, pancreatitis, tubular acidosis	Progressive leukodystrophy, generalized cerebral atrophy, ventriculomegaly, and bilateral basal ganglia T2 abnormalities	elevated plasma C10:2-carnitine at diagnosis (1.3micromol/L) and follow-up (Range 0.2 to 1.1micromol/L, cutoff = 0.07 micromol/L). Lysine was elevated in plasma (831micromol/L at diagnosis, 135-759micromol/L at follow-up), CSF (226micromol/L) and urine (1779mmol/mol creatinine). Lactate was elevated in arterial blood (1.8- 7.7mmol/L) and CSF (4.1mmol/L). Urine organic acids show elevations of lac…	dietary lysine restriction, caloric support, provision of medium-chain fatty acids and carnitine
Keegan_2003	Ornithine transcarbamylase deficiency	1. DISORDERS OF AMINO ACID METABOLISM	1.1 Urea cycle disorders and inherited hyperammonemias	Case report	OTC:p.Y202H	Male	6	Developmental delay	Yes, intermittent chorea	5.9	Arms	NA	Episodic ataxia	Encephalopathy, ADHD	NA	mild increased signal intensity in the putamina and head of the caudate nuclei	Hyperammonemia, elevated plasma glutamine and urinary orotic acid with low plasma arginine and citrulline	protein restriction and intravenous sodium benzoate and sodium phenylacetate
McMillian_2018	Phosphatidylserine flippase deficiency	14. DISORDERS OF LIPID METABOLISM	14.5 Disorders of glycerophospholipid metabolism	Case series	ATP8A2:c.1185+5G>A/del exons 28–33	Female	5	Developmental delay	Yes	NA	NA	NA	Dystonia	Hypotonia, optic atrophy, sleep disturbances	NA	Hypoplastic optic nerves	NA	NA
McMillian_2018	Phosphatidylserine flippase deficiency	14. DISORDERS OF LIPID METABOLISM	14.5 Disorders of glycerophospholipid metabolism	Case series	ATP8A2:c.1787delA/c.321+3_321+8delAATGGT	Female	25	Developmental delay	Yes	NA	NA	NA	NA	Hypotonia, sleep disturbances	NA	Normal	NA	NA
McMillian_2018	Phosphatidylserine flippase deficiency	14. DISORDERS OF LIPID METABOLISM	14.5 Disorders of glycerophospholipid metabolism	Case series	ATP8A2:c.1756C>T (hom)	Female	2.7	Developmental delay	Yes	NA	NA	NA	Dystonia	Hypotonia, optic atrophy, ptosis	NA	Mild delay in myelination for age; subcortical white matter volume loss, thin corpus callosum	NA	NA
McMillian_2018	Phosphatidylserine flippase deficiency	14. DISORDERS OF LIPID METABOLISM	14.5 Disorders of glycerophospholipid metabolism	Case series	ATP8A2:c.2104T>C (hom)	Female	6	Developmental delay	Yes	NA	NA	NA	Dystonia	Hypotonia, optic atrophy, ophtalmoplegia, ptosis, hearing loss	NA	Normal	NA	NA
McMillian_2018	Phosphatidylserine flippase deficiency	14. DISORDERS OF LIPID METABOLISM	14.5 Disorders of glycerophospholipid metabolism	Case series	ATP8A2:c.1286A>T (hom)	Male	5	Developmental delay	Yes	NA	NA	NA	NA	Hypotonia, optic atrophy, hearing loss	NA	hypoplastic optic nerves	NA	NA
McMillian_2018	Phosphatidylserine flippase deficiency	14. DISORDERS OF LIPID METABOLISM	14.5 Disorders of glycerophospholipid metabolism	Case series	ATP8A2:c.1474_1662del (del exons 17–18) (hom)	Female	9	Developmental delay	Yes	NA	NA	NA	NA	Hypotonia, sleep disturbances	NA	Normal	NA	NA
McMillian_2018	Phosphatidylserine flippase deficiency	14. DISORDERS OF LIPID METABOLISM	14.5 Disorders of glycerophospholipid metabolism	Case series	ATP8A2:c.1474_1662del (del exons 17–18) (hom)	Male	15	Developmental delay	Yes	NA	NA	NA	NA	Hypotonia	NA	NA	NA	NA
McMillian_2018	Phosphatidylserine flippase deficiency	14. DISORDERS OF LIPID METABOLISM	14.5 Disorders of glycerophospholipid metabolism	Case series	ATP8A2:c.3188_3196delCTATGGTCC insGAAGAAG (hom)	Male	16	Developmental delay	Yes	NA	NA	NA	NA	Hypotonia, optic atrophy, ophtalmoplegia, seizures	NA	CT brain = mild cerebral atrophy	NA	NA
McMillian_2018	Phosphatidylserine flippase deficiency	14. DISORDERS OF LIPID METABOLISM	14.5 Disorders of glycerophospholipid metabolism	Case series	ATP8A2:c.3188_3196delCTATGGTCC insGAAGAAG (hom)	Female	28	Developmental delay	Yes	NA	NA	NA	NA	Hypotonia, ophtalmoplegia, ptosis, seizures	NA	Hyperintense signal (T2FLAIR) in optic radiations	NA	NA
McMillian_2018	Phosphatidylserine flippase deficiency	14. DISORDERS OF LIPID METABOLISM	14.5 Disorders of glycerophospholipid metabolism	Case series	ATP8A2:c.1287G>T (hom)	Female	8.5	Developmental delay	Yes	NA	NA	NA	Facial dyskinesia	Hypotonia, optic atrophy, ophtalmoplegia	NA	Delayed myelination for age, mild cerebral atrophy, thin corpus callosum	NA	NA
McMillian_2018	Phosphatidylserine flippase deficiency	14. DISORDERS OF LIPID METABOLISM	14.5 Disorders of glycerophospholipid metabolism	Case series	ATP8A2:.1630G>C/c.1873C>T	Female	5.5	Developmental delay	Yes	NA	NA	NA	Dystonia, facial dyskinesia	Hypotonia, optic atrophy, ophtalmoplegia, ptosis, sleep disturbances	NA	Delayed myelination in temporal lobes	NA	NA
Perez_2017	Birk-Landau-Perez syndrome	22. DISORDERS OF TRACE ELEMENTS AND METALS	22.4 Disorders of zinc metabolism	Case series	SLC30A9:c.1047_1049delGCA (hom)	Male	4	Developmental delay	Yes	NA	NA	NA	Ataxia, camptocormia, dystonia	Hypotonia, oculomotor apraxia	NA	NA	NA	NA
Perez_2017	Birk-Landau-Perez syndrome	22. DISORDERS OF TRACE ELEMENTS AND METALS	22.4 Disorders of zinc metabolism	Case series	SLC30A9:c.1047_1049delGCA (hom)	Female	10	Developmental delay	Yes	NA	NA	NA	Ataxia, camptocormia, dystonia	Hypotonia, oculomotor apraxia, ptosis, strabismus	Hypertension	NA	NA	NA
Perez_2017	Birk-Landau-Perez syndrome	22. DISORDERS OF TRACE ELEMENTS AND METALS	22.4 Disorders of zinc metabolism	Case series	SLC30A9:c.1047_1049delGCA (hom)	Male	2	Developmental delay	Yes	NA	NA	NA	Ataxia, camptocormia, dystonia	Hypotonia, oculomotor apraxia	Hypertension	Normal	NA	NA
Perez_2017	Birk-Landau-Perez syndrome	22. DISORDERS OF TRACE ELEMENTS AND METALS	22.4 Disorders of zinc metabolism	Case series	SLC30A9:c.1047_1049delGCA (hom)	Male	0.25	Developmental delay	Yes	NA	NA	NA	Ataxia, camptocormia, dystonia	Hypotonia, oculomotor apraxia, ptosis, strabismus	Hypertension	Normal	NA	NA
Perez_2017	Birk-Landau-Perez syndrome	22. DISORDERS OF TRACE ELEMENTS AND METALS	22.4 Disorders of zinc metabolism	Case series	SLC30A9:c.1047_1049delGCA (hom)	Male	1.9	Developmental delay	Yes	NA	NA	NA	Ataxia, camptocormia, dystonia	Hypotonia, oculomotor apraxia, ptosis, strabismus	NA	Periventricular white matter changes along occipital horns.	NA	NA
Perez_2017	Birk-Landau-Perez syndrome	22. DISORDERS OF TRACE ELEMENTS AND METALS	22.4 Disorders of zinc metabolism	Case series	SLC30A9:c.1047_1049delGCA (hom)	Male	0.2	Developmental delay	Yes	NA	NA	NA	Ataxia, camptocormia, dystonia	Hypotonia, oculomotor apraxia, ptosis	Hypertension	Normal	NA	NA
