# Supplementary material for: Catching the Culprit: How Chorea May Signal an Inborn Error of Metabolism
Source: Tremor Other Hyperkinet Mov (N Y). 2023 Oct 6;13:36. doi: 10.5334/tohm.801 (PMC10558026; doi:10.5334/tohm.801)
Supplement: Table S3. — Methodological quality of the included studies. [file tohm-13-1-801-s5.xlsx]

## Sheet: Hoja1
Reference	Type of article	Age at onset (years)	Distribution	Treatment for chorea	Other movement disorders	Other neurological signs	Extraneurological signs	MRI	Laboratory	Total
Chinnery_2006	1	0	0	0	0	0	0	0	0	1
McMillian_2018	1	0	0	0	0	1	0	0	0	2
McNeill_2008	1	0	0	0	0	1	0	0	0	2
Yahalom_2014	1	0	0	0	0	0	0	0	1	2
Boccuto_2014	1	0	0	0	0	1	1	0	0	3
Brandt_1978	0	0	1	0	0	1	0	0	1	3
Farooq_2008	1	1	1	0	0	0	0	0	0	3
Gauthier, 2018	1	0	0	0	1	1	0	0	0	3
Goodman_1975	1	0	0	0	1	0	0	0	1	3
Gregersen_1977	1	0	0	0	1	0	0	0	1	3
Greter_1978	1	1	0	0	0	0	0	0	1	3
Kappler_2021	1	0	0	0	0	1	0	0	1	3
Maydan_2011	1	0	0	0	0	1	1	0	0	3
Nass_1986	0	0	0	0	1	1	1	0	0	3
Perez_2017	1	0	0	0	1	1	0	0	0	3
Tsai_2014	0	0	0	0	0	1	1	0	1	3
Adler_1996	0	0	0	0	1	1	1	0	1	4
Baba_2016	0	0	0	0	1	1	0	1	1	4
Berman_1969	1	0	1	0	0	1	0	0	1	4
Kersniklevart_2007	0	0	0	0	1	1	1	0	1	4
Koening_2017	1	0	0	0	0	1	1	1	0	4
Lesch_1964	1	1	0	0	0	1	0	0	1	4
Macaya_1993	1	1	0	0	1	1	0	0	0	4
Mizuno_1970	1	0	0	1	0	1	0	0	1	4
Sorensen_1970	0	0	0	1	1	1	1	0	0	4
Anheim_2014	1	0	0	0	1	1	0	1	1	5
Buha_2013	0	1	0	0	1	1	0	1	1	5
do Desterro Leiros da Costa, 2009	1	1	0	0	1	1	0	1	0	5
Donti, 2011	0	1	0	0	1	1	0	1	1	5
Gahlot Saini_2016	0	1	1	0	0	1	0	1	1	5
Gascon et al., 1994	1	1	0	1	0	0	0	1	1	5
Hyeon Ahn,_2020	1	0	1	0	0	1	0	1	1	5
Lee_2009	1	0	0	1	1	1	1	0	0	5
Neas 2005	1	0	0	0	1	1	1	0	1	5
Odièvre_2005	1	1	0	0	0	1	0	1	1	5
Ojwang_2001	0	0	1	0	1	1	0	1	1	5
Shulman_1995	0	0	1	0	1	1	0	1	1	5
Wood_1972	1	0	0	1	1	1	0	0	1	5
Zeiger_2016	0	1	1	0	0	1	0	1	1	5
Brenton_2014	0	1	1	0	1	1	0	1	1	6
Carmi_2015	0	1	1	1	1	1	0	0	1	6
Gai_2013	1	0	0	0	1	1	1	1	1	6
Houten_2014	0	1	0	0	1	1	1	1	1	6
Keegan_2003	0	1	1	0	1	1	0	1	1	6
Leibel_1980	0	1	1	1	1	1	0	0	1	6
Mitchell_1984	0	0	1	1	1	1	1	0	1	6
Morales-Briceño_2019	1	1	1	0	1	1	0	1	0	6
Mostile_2019	1	0	1	0	0	1	1	1	1	6
Oates_1986	0	0	1	0	1	1	1	1	1	6
Perez Dueñas_2009	0	0	1	1	1	1	0	1	1	6
Russo_2004	0	1	1	0	1	1	0	1	1	6
Shah_2009	0	1	1	0	0	1	1	1	1	6
Steiner_1996	0	1	1	0	1	1	0	1	1	6
Yahya_2022	0	1	0	1	1	1	0	1	1	6
Lahiri_2019	0	1	1	1	1	1	0	1	1	7
Roze_2006	0	1	1	1	1	1	1	0	1	7
Anselm 2006	1	1	0	1	1	1	1	1	1	8
Arif_2013	1	1	1	0	1	1	1	1	1	8
Yonekawa_1999	0	1	1	1	1	1	1	1	1	8
Kumar_2016	1	1	1	1	1	1	1	1	1	9
Sempere_2009	1	1	1	1	1	1	1	1	1	9
	33	28	26	16	39	54	22	31	46
